# Supplementary material for: Biopesticide Compounds from an Endolichenic Fungus Xylaria sp. Isolated from the Lichen Hypogymnia tubulosa
Source: Molecules. 2025 Jan 22;30(3):470. doi: 10.3390/molecules30030470 (PMC11820368; doi:10.3390/molecules30030470)
Supplement: Supplementary file 1 [file molecules-30-00470-s001.zip]

Archive with 1 entries (1 files):
- molecules-3318145-supplementary.pdf
